# Supplementary material for: Antiviral Activity of Repurposing Ivermectin against a Panel of 30 Clinical SARS-CoV-2 Strains Belonging to 14 Variants
Source: Pharmaceuticals (Basel). 2022 Apr 2;15(4):445. doi: 10.3390/ph15040445 (PMC9024598; doi:10.3390/ph15040445)
Supplement: Supplementary file 1 [file pharmaceuticals-15-00445-s001.zip]

Archive with 1 entries (1 files):
- pharmaceuticals-1604607-supplementary.pdf
